# Supplementary material for: Triiron Complexes Featuring Azadiphosphine Related to the Active Site of [FeFe]-Hydrogenases: Their Redox Behavior and Protonation
Source: Molecules. 2024 Jul 10;29(14):3270. doi: 10.3390/molecules29143270 (PMC11279172; doi:10.3390/molecules29143270)
Supplement: Supplementary file 1 [file molecules-29-03270-s001.zip]

Archive with 1 entries (1 files):
- molecules-3078465-supplementary.pdf
